# Supplementary material for: Intravenous Ketamine Bolus(es) for the Treatment of Status Epilepticus, Refractory Status Epilepticus, and Cluster Seizures: A Retrospective Study of 15 Dogs
Source: Front Vet Sci. 2021 Feb 17;8:547279. doi: 10.3389/fvets.2021.547279 (PMC7925624; doi:10.3389/fvets.2021.547279)
Supplement: Supplementary file 1 [file Table_1.XLSX]

## Sheet: Sheet1
Case number (visit)	Signalment	Presumptive Diagnosis/aetiology	Daily AEMs (at time of onset of SE/CS)	Summary (including Type of sz + CS vs SE vs RSE)	AEMs used for cluster/status (dose, route and approximate time frame)	KET dose(s) +/- concurrent use of other drugs	Effect on sz	Outcome of hospitalization	Adverse effects / reactions	Long-term outcome + sz frequency afterwards	Diagnostics performed at time of SE/CS
1	1.5YO (2.6kgs) FS Pomeranian	Unknown cause (history of spina bifida with progressive ascending neurological deficits - suspected tethered cord syndrome with resulting syringohydromyelia)	none	CS-SE and RSE of generalized tonic-clonic sz - CS-SE of 5sz in <1 hr after presentation (actively seizing on presentation) and received DZ 0.5mg/kg IV (x4 for the first 4 sz of CS-SE) with last sz turning into RSE, then within 30min received DZ 1mg/kg IV, LEV 60mg/kg IV, PB 5mg/kg IV for RSE, with RSE stopping only after KET 5mg/kg IV - then maintained with LEV 29mg/kg PO q8hrs	DZ 0.5mg/kg IV (x4) (CS-SE of 4sz in <1hr after presentation) ; then DZ 1mg/kg IV, LEV 60mg/kg IV, PB 5mg/kg IV (for 30min of RSE) ; KET 5mg/kg IV terminated RSE then maintained with LEV 29mg/kg PO q8hrs	KET 5mg/kg IV given after >30minutes of RSE	Terminated RSE	Discharged within 24hrs	None, unable to assess for sedation as mentation already affected due to sz - see BP	No further sz documented - euthanized within 1 month of RSE episode due to neurological issues (progressive paraparesis)	CBC/Chemistry: Glob 4.6, ALT 158, Eos 0.04K/uL ; BP: 210mmHg (sz on presentation), 200 (1-2 hrs after KET), 160 (3hrs after KET), 120 (6hrs after KET)
2	12YO (13kgs) MN Boston Terrier	Unknown cause (suspected structural epilepsy)	none	CS of generalized tonic-clonic sz with SE and RSE - SE of generalized tonic-clonic sz for 20 minutes at home prior to presentation, initially terminated with DZ 0.5mg/kg IV + LEV 60mg/kg IV on presentation, then started tonic-clonic sz again within 1hr and received DZ 0.5mg/kg IV (x2), LEV 60mg/kg IV and PB 5mg/kg IV due to 2 more sz with 2nd sz turning into RSE that did not stop until KET IV (>3…	DZ 0.5mg/kg IV, LEV 60mg/kg IV (due to SE on presentation), then DZ 0.5mg/kg IV (x2), LEV 60mg/kg IV, PB 5mg/kg IV (due to 2 more sz with 2nd turning into RSE within 1hr) ; then KET 5mg/kg IV (20-30minutes between KET and other AEMs) + Dexamethasone 0.1mg/kg IV due to RSE	KET 5mg/kg IV + Dexamethasone 0.1mg/kg IV given after >30minutes of RSE	Terminated RSE	No more sz for 24hrs but persistent LEFT forebrain deficits ; euthanized	None, unable to assess for sedation as mentation already affected due to sz (BP post-KET not available)	No further sz in 24hrs, was euthanized in 24hrs	BG: 72 ; BP: 120mmHg
3 (A)	8.5YO (10kgs) FS Bichon mix	Idiopathic epilepsy	PB 4mg/kg PO q12hrs, PGB 4mg/kg PO q8hrs, ZN 12.5mg/kg PO q12hrs, LEV 75mg/kg PO q8hrs, and CZ 1.1mg/kg PO q6hrs for 24 hrs after a sz (on it at presentation)	CS and CS-SE of generalized tonic-clonic sz and focal autonomic and behavioral sz - approximately 10 sz (generalized tonic-clonic) prior to presentation, on CS-SE at time of presentation with lack of recovery of consciousness and progressivelty decreased motor activity during sz (suspected non-convulsive SE) ; Temp=105.2F at presentation, received DZ 0.5mg/kg IV at presentation with Temp going do…	DZ 0.5mg/kg IV at presentation, then LEV 75mg/kg IV and KET 5mg/kg IV, 5hrs after KET received DZ 0.5mg/kg IV (focal sz) and was given a 2nd bolus of KET 5mg/kg IV after, then 30minutes after KET received DZ 0.5mg/kg IV (focal sz) and started DZ CRI at 0.5mg/kg/hr with CRI decreased to 0.4mg/kg/hr 12hrs after starting, then decreased by 0.1mg/kg/hr every hr (d/c in 4hrs), then 2hrs after DZ CRI d…	1st KET 5mg/kg IV + LEV 75mg/kg IV for CS-SE (suspected non-convulsvie SE) ; 2nd KET 5mg/kg IV for CS (focal sz)	1st bolus decrease of sz frequency but persistent sz afterwards ; 2nd bolus decrease of sz frequency but persistent sz afterwards	Discharged despite a couple of sz within the 5-6hrs prior to discharge	Ptyalism ; unable to assess for sedation as mentation already affected due to sz (BP not available)	No obvious change of sz frequency after discharge	CBC/Chemistry: BUN 32, Alb 4.8, TP 9, ALT 385, ALP 939, T bili 2.2 (unknown if hemolysis present), lipase 2028, Na 163, Cl 124 ; PB blood level: 21.4
3 (B)	9YO (10kgs) FS Bichon mix	Idiopathic epilepsy	PB 4mg/kg PO q12hrs, PGB 4mg/kg PO q8hrs, ZN 12.5mg/kg PO q12hrs, LEV 75mg/kg PO q8hrs, and CZ 1.1mg/kg PO q6hrs for 24hrs after a sz (on it at presentation)	CS-SE and SE of generalized tonic-clonic sz - Multiple sz in 1hr prior to presentation (TNTC, CS-SE of generalized tonic-clonic sz) with last one turning into SE at time of presentation, in SE for >15 minutes (exact duration unknown) with Temp=106.9F ; DZ 0.5mg/kg IV given twice which did not stop SE, then KET 5mg/kg IV terminated RSE + also received mannitol 1gram/kg IV + active cooling measures…	DZ 0.5mg/kg IV (x2 for SE at presentation), then KET 5mg/kg IV terminated prolonged SE + mannitol 1g/kg IV ; DZ 0.5mg/kg IV for episodes of generalized tremor with abnormal mental status at 1hr, 4hr and 6hrs post-KET ; DZ CRI after the 6hrs post-KET episode at 1mg/kg/hr decreased by 0.25mg/kg/hr every 2 hrs (discontinued in 8hrs) and discharged 8hrs after DZ CRI discontinued	KET 5mg/kg IV for prolonged SE (exact duration of SE unknown, but >15 minutes)	Terminated SE , then onset of generalized tremors with lack of responsiveness at 1, 4 and 6hrs post-KET which all responded to DZ 0.5mg/kg IV	Discharged 8hrs after DZ CRI was discontinued	None, unable to assess for sedation as mentation already affected due to sz (BP not available) - unclear what the episodes of tremor were	No obvious change of sz frequency after discharge	CBC/Chemistry: ALT 269, ALKP 1391 ; BG: 112 ; Temp: 106.9F on presentation
3 (C)	9.5YO (10kgs) FS Bichon mix	Idiopathic epilepsy	PB 4mg/kg PO q12hrs, PGB 4mg/kg PO q8hrs, ZN 12.5mg/kg PO q12hrs, LEV 75mg/kg PO q8hrs, and CZ 1.1mg/kg PO q6hrs for 24hrs after a sz (on it at presentation)	CS of generalized tonic-clonic sz - 8-9 sz in 1hr prior to presentation, recovered mentation every time, generalized tonic-clonic sz on presentation terminated with DZ 0.5mg/kg IV, then 2hrs after another generalized sz which stopped with DZ 0.5mg/kg IV and was given LEV 150mg/kg IV + PB 5mg/kg IV + KET 5mg/kg IV (not at a time of sz) then no more sz for 8hrs and was discharged	DZ 0.5mg/kg IV (generalized tonic-clonic sz on presentation), then 2hrs later DZ 0.5mg/kg IV (generalized tonic-clonic sz), then LEV 150mg/kg IV + PB 5mg/kg IV + KET 5mg/kg IV	KET 5mg/kg IV + LEV 150mg/kg IV + PB 5mg/kg IV for CS (not at a time of sz)	No more sz reported in the CS event	Discharged 8hrs after KET + LEV + PB IV	None obvious, able to take PO AEMs and ambulatory tetra-ataxic and tetraparetic within 3hrs of KET (BP not available)	No obvious change of sz frequency after discharge, owner reported 1 more sz ~1hrs after discharge	BG: 98
4	11.5YO (23.4kgs) MN Wheaton Terrier	Structural epilepsy - Presumptive forebrain neoplasia (poorly to non-contrast-enhancing intra-axial mass on MRI)	none	CS-SE of focal motor sz and RSE of focal motor sz - 1 Generalized tonic-clonic sz 12-24hrs prior to presentation, then 9hrs of CS-SE of focal motor sz (TNTC) prior to presentation ; DZ 0.5mg/kg IV (x2) on presentation , then 4 focal motor sz over 12hrs with DZ 0.5mg/kg IV each time (x5), LEV 60mg/kg IV (x2) and maintained on LEV 30mg/kg IVq8hrs afterwards, last of the 4sz into RSE of focal facial…	DZ 0.5mg/kg IV (x2) on presentation, then DZ 0.5mg/kg IV (x5), LEV 60mg/kg IV (x2) and kept on LEV 30mg/kg IVq8hrs afterwards and during the 12hrs prior to KET IV (4 focal sz with the last one being RSE despite LEV + DZ), KET 5mg/kg IV terminated the RSE; then PB 6mg/kg IV 3hrs after KET (due to focal sz) ; then 2hrs after (5hrs after 1st KET) 2nd KET 5mg/kg IV bolus due to focal motor sz (no sz …	1st KET 5mg/kg IV for RSE (>15minutes) ; 2nd KET 5mg/kg IV for CS-SE (not at a time of sz) + Mannitol 1 gram/kg IV	1st bolus terminated RSE (but further sz at 3hrs and 5hrs) ; 2nd bolus terminated CS-SE	No more sz for 24hrs but persistent LEFT forebrain deficits ; euthanized	None, unable to assess for sedation as mentation already affected due to sz (BP not available)	No further sz in 24hrs, was euthanized in 24hrs	CBC/Chemistry: AST 10, CPK 57, Plt 169K/uL ; T4 normal ; Thoracic Radiographs: Microcardia and a hypovascular lung pattern suggestive of hypovolemia, otherwise unremarkable thorax with no evidence of pulmonary metastasis ; MRI brain: 2.9 x 2 x 1.8 cm intraaxial well demarcated mass-like lesion of the left pyriform lobe, amygdala, and hippocampus with mass effect and secondary compression of the l…
5	3.5YO (40.9kgs) MI German Shepherd	Idiopathic epilepsy (MRI and CSF performed)	LEV 18.5mg/kg PO q8hrs	CS of generalized tonic-clonic sz with episodes of SE/RSE (cluster over 2-3 days) - at rDVM (24hrs prior to presentation): DZ 0.5mg/kg IV (x3), LEV 30mg/kg IV, PB 5mg/kg IV for first onset of SE/RSE ; 1.5hrs later generalized tonic-clonic sz with DZ 1mg/kg IV ; 12, 14 and 16hrs later each a generalized tonic-clonic sz with Midazolam 0.25mg/kg IV given each time, then started CRI of Midazolam 0.5m…	DZ 0.5mg/kg IV (x3), LEV 30mg/kg IV, PB 5mg/kg IV (first onset of SE/RSE) 24hrs prior to presentation ; 1.5hrs later DZ 1mg/kg IV (generalized tonic-clonic sz) ; Midazolam 0.25mg/kg IV (x3) at 12, 14 and 16hrs later (3 generalized tonic-clonic sz) ; CRI of Midazolam 0.5mg/kg/hr for 12 hrs ; 2nd onset SE/RSE at discontinuation of Midazolam CRI (for transfer), LEV 60mg/kg IV (x2) with maintenance L…	KET 5mg/kg IV for RSE (duration of RSE prior to KET unclear, suspected several hours)	Terminated RSE	Discharged within 24hrs after KET	None, unable to assess for sedation as mentation already affected due to sz (BP not available)	No obvious change of sz frequency after discharge	CBC/Chemistry: ALT 284, TBili 1.5 (unknown if hemolysis), Amyl 336, WBC 23.87K/uL, neut 21K/uL, Mono 1.47K/uL ; BP: 110 mm Hg ; Thoracic Radiographs: unremarkable ; MRI Brain: Bilaterally symmetrical ill-defined changes of small region of the cingulate gyrus that is hyperintense on T2 and FLAIR, hypointense on T1 with no contrast enhancement (r/o post-ictal changes) ; CSF analysis: unremarkable
6	4YO (50kgs) MN German Shepherd	Idiopathic epilepsy	LEV 30mg/kg PO q8hrs, CZ 0.6mg/kg PO q6hrs for 24hrs after a sz (on it at presentation)	CS of generalized tonic-clonic sz with episode of RSE - CS of 8sz in <24hrs prior to presentation, 9th sz on presentation terminated with DZ 0.5mg/kg IV + LEV 60mg/kg IV bolus and maintained on LEV 30mg/kg IV q8hrs afterwards ; then another sz that did not respond to DZ 0.5mg/kg IV (x2), LEV 30mg/kg IV and received KET 5mg/kg IV with DZ 0.5mg/kg IV which terminated RSE, but had another sz 6hrs af…	DZ 0.5mg/kg IV + LEV 60mg/kg IV bolus (generalized tonic-clonic sz on presentation) and maintained on LEV 30mg/kg IV q8hrs afterwards ; then DZ 0.5mg/kg IV (x2), LEV 30mg/kg IV for SE/RSE (did not stop) and KET 5mg/kg IV + DZ 0.5mg/kg IV which terminated RSE, but had another sz 6hrs after KET	KET 5mg/kg IV + DZ 0.5mg/kg IV for convulsive RSE (>15 minutes)	Terminated RSE, but had another sz 6hrs after (responded to DZ)	Euthanized within 10hrs of KET IV	Dysphoric and mentally inappropriate after KET IV (resolved with use of DZ IV for sedation) (BP before KET not available)	Generalized tonic-clonic sz 6hrs after KET IV (responded to DZ) - Euthanized within 10hrs of KET IV	BG: 105 ; BP: 130mmHg (post-KET)
7	12YO (9kgs) FS Cockapoo	Unknown cause	None	CS of generalized tonic-clonic sz and focal motor sz with RSE of focal motor sz - 1 generalized tonic-clonic sz, then cluster of 7 focal motor sz (facial twitching) with DZ 0.5mg/kg IV given 6 times over 12hrs prior to presentation ; LEV 60mg/kg IV and maintained with LEV 22mg/kg IV q8hrs afterwards ; then 13 focal facial sz in 16hrs following LEV bolus with DZ 0.5mg/kg IV (x6) and LEV bolus 60mg…	DZ 0.5mg/kg IV (x6) (for CS of 1 generalized tonic-clonic and 7 focal motor sz in the 12hrs prior to presentation) ; LEV 60mg/kg IV + started LEV 22mg/kg IV q8hrs at presentation ; DZ 0.5mg/kg IV (x6) + LEV bolus 60mg/kg IV (due to 13 focal facial sz in 16hrs) ; KET 5mg/kg IV + DZ 0.5mg/kg IV + LEV 60mg/kg IV (for RSE of focal motor sz of >15 minutes)	KET 5mg/kg IV + DZ 0.5mg/kg IV + LEV 60mg/kg IV for RSE of focal motor sz (of >15minutes)	Terminated RSE of focal motor sz with no further sz afterwards (but only 6hrs follow-up before euthanasia)	Euthanized within 6hrs of KET IV	None, unable to assess for sedation as mentation already affected due to sz (BP post-KET not available)	No sz reported afterwards, but euthanized within 6hrs	CBC/Chemistry: ALP 183, GGT 17, ALT 117, Alb 4.5, Chol 419, BG 126, Lipase 287, TG 229, Plt 77K/uL ; AUS: mottled liver with moderate sludge in gallbladder, slightly distended bile duct, mild degenerative change in left kidney ; BP: 194mmHg, 150
8	2.5YO (10.5kgs) MN Boston Terrier	Idiopathic Epilepsy (MRI and CSF unremarkable)	LEV 24mg/kg PO q8hrs	CS-SE of generalized tonic-clonic and focal sz with SE episodes - presented for CS-SE of generalized and focal sz for >6hrs (TNTC, laterally recumbent at time of presentation) following previous CS with SE episode at home and in hospital, DZ 0.5mg/kg IV + LEV 60mg/kg IV on presentation which stopped SE ; then 6 focal sz and received 3 times DZ 0.5mg/kg IV + 3 times PB 7.6mg/kg IV 3hrs apart + sta…	DZ 0.5mg/kg IV + LEV 60mg/kg IV on presentation which stopped SE ; then DZ 0.5mg/kg IV (x3) + PB 7.6mg/kg IV (x3) 3hrs apart + started ZN 9.5mg/kg POq12hrs + PB 3mg/kg PO q12hrs + increased LEV to 48mg/kg PO/IV q8hrs (due to 6 focal sz) ; then DZ CRI 0.5mg/kg/hr, increased within 1hr to 0.6mg/kg/hr (due to 1 more generalized sz ) ; 12hrs later decreased to 0.5mg/kg/hr, but increased back to 0.6mg…	1st KET 3mg/kg IV during CS-SE (but not at a time of sz) ; 2nd KET 5mg/kg IV during CS-SE (but not at a time of sz)	1st bolus decreased sz frequency but persistent sz afterwards (within the CS event) ; 2nd bolus decreased sz frequency but persistent sz afterwards (within the CS event)	Discharged 72hrs after KET IV	None, unable to assess for sedation as mentation already affected due to sz (BP post-KET not available)	Unable to assess change/impact on long-term seizure frequency as received KET within 72hrs of first onset sz	BG: 128 ; BP: 120mmHg
9 (A)	7.5YO (3kgs) FS Yorkshire Terrier	Reactive seizures - Hepathic Encephalopathy due to Porto-Systemic Shunt	LEV 33mg/kg PO q8hrs + medical management of PSS/HE with lactulose, metronidazole and famotidine	CS, CS-SE and RSE/superRSE of generalized sz - CS of 10sz in 6hrs prior to presentation ; then 11sz in 12hrs after presentation (CS-SE) with LEV 60mg/kg IV on presentation, then 8 doses of DZ 0.5mg/kg IV + 4 doses of LEV 40mg/kg IV, then ultimately propofol to effect 2mg/kg IV and propofol CRI at 6.7mg/kg/hr due to continuous seizure activity , then 10hrs later propofol CRI was decreased to 3.3mg…	LEV 60mg/kg IV on presentation for CS ; then DZ 0.5mg/kg IV (x8) + LEV 40mg/kg IV (x4) (for CS-SE of 11sz in 12hrs), ultimately propofol to effect 2mg/kg IV and propofol CRI 6.7mg/kg/hr started ; Propofol CRI decreased to 3.3mg/kg/hr 10hrs later with KET 5mg/kg IV + PB 1.67mg/kg IV at the same time and no sz for 36hrs (propofol CRI progressively weaned off, kept on LEV 40mg/kg IV q8hrs) ; then DZ…	1st KET 5mg/kg IV + PB 1.67mg/kg IV during CS-SE (but not at a time of sz) ; 2nd KET 5mg/kg IV for RSE/superRSE of generalized tonic-clonic sz	1st bolus decrease of sz frequency but persistent sz afterwards (within the CS event) ; 2nd bolus terminated RSE/superRSE	Discharged 5/7 days after 1st/2nd KET IV injection	None, unable to assess for sedation as mentation already affected due to sz and HE - see BP	Managed medically for HE due to PSS afterwards with recurrent seizures	CBC/Chemistry: Chol 107; NH3: 14mcmol/dL ; BG: 70, 66, 61, 81, 93, 97, 123, 79,298, 94, 109, 107 ; BP: 80mmHg, 106 (before KET), 120, 140, 150, 180, 146, 132, 122, 136, 120, 150, 140, 100, 140 (after KET)
9 (B)	8YO (3.4kgs) FS Yorkshire Terrier	Reactive seizures - Hepathic Encephalopathy due to Porto-Systemic Shunt	LEV 44.6mg/kg PO q8hrs + PB 1.49mg/kg PO q12hrs + medical management of PSS/HE with lactulose, metronidazole and famotidine	CS-SE of generalized and focal motor sz - CS-SE of generalized sz and focal motor sz (3 in 30minutes prior to presentation) + 2 more sz in hospital over 1 hour with DZ 0.25mg/kg IV + LEV 60mg/kg IV + PB 1.49mg/kg IV + PB increased to 2.38mg/kg PO q12hrs + KET 5mg/kg IV with 6 sz over the next 21 hrs ; then DZ 0.5mg/kg IV + LEV 60mg/kg IV + PB 5mg/kg IV + KET 5mg/kg IV, then no sz for 12hrs then 1…	DZ 0.25mg/kg IV + LEV 60mg/kg IV + PB 1.49mg/kg IV + PB increased to 2.38mg/kg PO q12hrs + KET 5mg/kg IV for CS-SE on presentation ; ~21hrs after presentation DZ 0.5mg/kg IV + LEV 60mg/kg IV + PB 5mg/kg IV + KET 5mg/kg IV (due to further sz) ; ~12hrs after the KET and mixed bolus received DZ 0.25mg/kg IV (due to focal motor sz)	1st KET 5mg/kg IV + DZ 0.25mg/kg IV + LEV 60mg/kg IV + PB 1.49mg/kg IV during CS-SE (but not at a time of sz) ; 2nd KET 5mg/kg IV + DZ 0.5mg/kg IV + LEV 60mg/kg IV + PB 5mg/kg IV during CS-SE (but not at a time of sz)	1st bolus decrease of sz frequency but persistent sz afterwards (within the CS event) ; 2nd bolus decrease of sz frequency but persistent sz afterwards (within the CS event)	Discharged within 48hrs of 1st KET and 24hrs of 2nd KET	None, unable to assess for sedation as mentation already affected due to sz (BP not available) - (able to take oral medication 1-2hrs after each KET)	Managed medically for HE due to PSS afterwards with recurrent seizures	CBC/Chemistry: ALT 131, GGT 12, K 3.4, CHOL 96, BUN 4 ; BG: 95 ; NH3: 27
10	14YO (3.6kgs) FS Mixed breed dog	Structural epilepsy - Presumptive forebrain neoplasia (Left amygdala/pyriform lobe hyperintense on T2W and FLAIR images, hypointense on T1W images, poorly contrast-enhancing)	LEV 44.4mg/kg PO q8hrs	CS of generalized tonic-clonic and focal motor sz and RSE of focal motor sz - 1 generalized tonic-clonic sz at home with prolonged post-ictal phase (>1hr), then 2nd sz on presentation, stopped with DZ 0.5mg/kg IV + LEV 44.4mg/kg IV ; then RSE of focal motor sz for 15minutes which did not stop with DZ 0.5mg/kg IV and LEV 47.5mg/kg IV 10-15 minutes before KET, KET 5mg/kg IV terminated RSE , then wa…	DZ 0.5mg/kg IV + LEV 44.4mg/kg IV on presentation (due to 2nd seizures) ; then DZ 0.5mg/kg IV and LEV 47.5mg/kg IV (due to RSE of focal motor sz which did not stop ), then KET 5mg/kg IV terminated RSE	KET 5mg/kg IV for RSE of focal motor sz (15 minutes)	Terminated RSE of focal motor sz	Discharged 24hrs after KET IV	None, unable to assess for sedation as mentation already affected due to sz - see BP	No follow-up after discharge	CBC/Chemistry: BG 186, Creat 3.1, otherwise NSF ; BP: 140mmHg (2hrs after KET)
11 (A)	2.5YO (18.7kgs) FI English Bulldog	Idiopathic epilepsy	LEV 50.1mg/kg PO q8hrs, CZ 1.2mg/kg PO q6hrs for 24hrs in case of cluster (on it at presentation)	CS of generalized tonic-clonic and focal motor sz - CS of 5sz over 5hrs (combination of tonic-clonic and focal motor) prior to presentation ; then received DZ 0.5mg/kg IV + LEV 80mg/kg IV upon arrival, and CZ 1.2mg/kg PO q6hrs + LEV 80mg/kg PO/IV q6hrs during hospitalization ; then had another 3 sz over 12hrs (all stopped with DZ 0.5mg/kg IV) and received KET 5mg/kg IV over 20-30 minutes with 2 s…	DZ 0.5mg/kg IV + LEV 80mg/kg IV on presentation (due to CS of 5 sz over previous 5 hrs) ; then CZ 1.2mg/kg PO q6hrs + LEV 80mg/kg PO/IV q6hrs during hospitalization ; DZ 0.5mg/kg IV (x3) (due to 3sz) over 12hrs, KET 5mg/kg IV over 20-30 minutes (2sz during infusion), then DZ CRI started at 0.5mg/kg/hr (weaned off in 16hrs)	KET 5mg/kg IV over 20-30minutes during CS (but not at a time of sz)	2sz noted during administration of KET	Discharged 16hrs after KET (after DZ CRI)	2sz noted during administration of KET - see BP	No obvious change of sz frequency after discharge	CBC/Chemistry: Neut 12.6K, ALT 438 ; BP: 150 mm Hg, 116 (after KET)
11 (B)	2.5YO (18.5kgs) FI English Bulldog	Idiopathic epilepsy	LEV 60.8mg/kg PO q8hrs, CZ 1.2mg/kg PO q6hrs for 24hrs in case of cluster (on it at presentation)	CS of generalized tonic-clonic and focal motor sz - CS of 10sz in 30hrs (combination of tonic-clonic and focal motor) prior to presentation, then LEV 60mg/kg IV on presentation and 3 sz over 12 hrs (all responsive to DZ 0.5mg/kg IV), then was given KET 5mg/kg IV, then 2hrs later another sz which responded to DZ 0.5mg/kg IV and PB 8mg/kg IV, then no further sz and was discharged 24hrs later	LEV 60mg/kg IV on presentation (CS of 10sz in 30hrs), then DZ 0.5mg/kg IV (x3) (due to 3 sz over 12 hrs) ; then KET 5mg/kg IV, then DZ 0.5mg/kg IV (x2) and PB 8mg/kg IV (due to 2sz)	KET 5mg/kg IV during CS (but not at a time of sz)	Decrease of sz frequency but persistent sz afterwards (within the CS event)	Discharged ~26hrs after KET	None (BP not available)	No obvious change of sz frequency after discharge	BG: 95
12	7YO (21.7kgs) MN Pit Bull Terrier	Idiopathic epilepsy (MRI and CSF unremarkable)	PB 3.7mg/kg PO q12hrs, ZN 11.5mg/kg PO q12hrs, LEV XR 34.5mg/kg PO q12hrs	CS, CS-SE and RSE of generalized tonic-clonic and SE of focal motor sz - Generalized tonic-clonic sz, CS-SE (9 sz in 1hr) prior to presentation, then CS of 3 sz in 2hrs following presentation with DZ 0.5mg/kg IV (x3) + LEV 60mg/kg (x2) without cessation of sz activity for last sz and episode of RSE (convulsive) for >30 minutes with total of 2mg/kg of DZ IV, then KET 5mg/kg IV terminated RSE, then…	DZ 0.5mg/kg IV (x3) + LEV 60mg/kg IV (x2) in first 2hrs (due to CS-SE of 9sz in 1hr prior to presentation and CS of 3sz in 2hrs after presentation, without cessation of last sz) ; DZ 0.5mg/kg IV (x4), then KET 5mg/kg IV (due to episode of RSE for >30 minutes with KET terminating RSE), then PB 4mg/kg IV ; 2hrs later LEV 34.5mg/kg PO, ZN 11.5mg/kg PO, PB 3mg/kg PO ; 5hrs after 1st KET, DZ 0.5mg/kg …	1st KET 5mg/kg IV for convulsive RSE (>30 minutes) ; 2nd KET 5mg/kg IV for prolonged SE of focal motor sz (15minutes)	1st bolus terminated RSE of generalized tonic-clonic sz ; 2nd bolus terminated prolonged SE of focal motor sz	Discharged within 72hrs of presentation and KET but came back for other onset of SE and was put on DZ CRI for 24hrs, then discharged again 24hrs later	None, unable to assess for sedation/mentation as mentation already affected due to SE/RSE (unable to stand up and walk) (BP not available before KET)	No obvious change of sz frequency after discharge	CBC/Chemistry: ALKP >2000, Chol 337, Hct 36%, Retic 9.4, Plt 138K/uL, Na 170 ; BP: 124mmHg after 2nd KET (not measured before)
13 (A)	6.5YO (32.4kgs) MN Pit Bull Terrier	Idiopathic epilepsy (MRI and CSF unremarkable)	ZN 9.2mg/kg PO q12hrs, PB 4mg/kg PO q12hrs, LEV 46.3mg/kg PO q8hrs	RSE of generalized tonic-clonic sz - RSE on presentation (>45minutes), received DZ 0.5mg/kg IV (x2) + LEV 60mg/kg IV + PB 16mg/kg IV that did not stop RSE and was given propofol 4mg/kg IV (x2), which temporarily stopped convulsions but restarted <10minutes after everytime, then placed on Propofol CRI @ 8mg/kg/hr for 9hrs with 4 reports of restarting paddling movements when decreasing the CRI belo…	DZ 0.5mg/kg IV (x2) + LEV 60mg/kg IV + PB 16mg/kg IV, propofol 4mg/kg IV (x2) (on presentation, due to RSE of >45minutes), with propofol temporarily stopping convulsions but restarted <10minutes after everytime ; started Propofol CRI 8mg/kg/hr ; DZ 0.5mg/kg IV (x5) + propofol boluses, maintenance AEMs listed above administered IV and re-increasing propofol CRI (due to 4 episodes of paddling/tonic…	KET 6mg/kg IV for convulsive RSE (while on propofol CRI)	Terminated RSE and was able to decrease and discontinue propofol CRI afterwards (no sz after KET)	Discharged within 24hrs of KET	None obvious, unable to assess for sedation/mentation as mentation already affected due to RSE and other AEMs - see BP	Went from cluster sz q4weeks to cluster q6weeks (but other AEMs adjusted too)	Temp: 104F on presentation, CBC/Chemistry: Phos 7.1, ALT 133, ALP 418, Chol 401 ; BP: 134mmHg, 100 while on propofol CRI, 112 (1hr after KET), 160 (4hrs after KET), 220 (8hrs after KET, but was inappropriate/post-ictal), 120 (12hrs after KET), 138 (14hrs after KET), 130 (24hrs after KET)
13 (B)	7.5YO (30kgs) MN Pit Bull Terrier	Idiopathic epilepsy (MRI and CSF unremarkable)	ZN 10mg/kg PO q12hrs, PB 4mg/kg PO q12hrs, LEV 75mg/kg PO q8hrs and CZ 1mg/kg q 6 hrs for 24 hrs after a sz (on it at presentation)	CS and RSE of generalized tonic-clonic sz - CS at home that converted into SE/RSE (>1hr of sz prior to presentation) ; DZ 0.5mg/kg IV (x4), Propofol 4mg/kg IV (x6) and would transiently stop and start again, LEV 60mg/kg IV, Mannitol 1gram/kg IV, all in the first hour and was still seizing until 1st KET 5mg/kg IV which terminated RSE ; 2nd KET 5mg/kg IV ~1hr after 1st KET due to recurrence of padd…	DZ 0.5mg/kg IV (x4), Propofol 4mg/kg IV (x6), LEV 60mg/kg IV, and Mannitol 1gram/kg IV all within the first hour after presentation (due to continuous SE/RSE of >1hr on presentation) ; then 1st KET 5mg/kg IV terminated RSE ; 1hr later DZ 0.5mg/kg IV (x2), PB 16mg/kg IV and LEV IV (unclear dose based on medical records) followed by 2nd KET 5mg/kg IV (due to recurrence of paddling movements, termin…	1st KET 5mg/kg IV for convulsive RSE (>1hr) ; 2nd KET 5mg/kg IV for convulsive RSE	1st KET terminated convulsive RSE (but relapse 1hr later) ; 2nd KET terminated convulsive RSE	Discharged within 24hrs of KET (no more sz reported after 2nd KET)	None obvious, unable to assess for sedation/mentation as mentation already affected due to RSE and other AEMs (BP post-KET not available)	No follow-up after discharge	BP: 110mmHg (pre KET but after DZ and propofol) ; CBC/Chemistry: Phos 7.3, ALP 408, Chol 329, Hct 32.6% ; PB blood level: 28.5 on presentation
14	3YO (7kgs) MN Havanese	Idiopathic epilepsy (MRI and CSF 6months prior with post-ictal changes on MRI and CSF)	LEV 35mg/kg PO q8hrs, CZ 1mg/kg PO q6hrs for 24hrs in case of sz (not started at time of presentation)	CS-SE and SE of generalized tonic-clonic and focal motor sz - CS-SE of focal motor sz and generalized tonic-clonic sz over 1hr prior to presentation, progressing to convulsive SE prior to presentation - DZ 0.5mg/kg IV + LEV 60mg/kg IV on presentation terminated SE, was started on CZ 1mg/kg PO q6hrs ; 10hrs after had another sz (tonic-clonic) which stopped with DZ 0.5mg/kg IV, then 1hr after had a…	DZ 0.5mg/kg IV + LEV 60mg/kg IV on presentation (terminated SE), started CZ 1mg/kg PO q6hrs ; 10hrs after presentation DZ 0.5mg/kg IV (due to tonic-clonic sz) ; 1hr later DZ 0.5mg/kg IV (due to tonic-clonic sz) ; 4hrs later KET 5mg/kg IV (due to focal motor sz which stopped by itself), then DZ 0.5mg/kg IV (x3) + PB 8.6mg/kg IV and Acepromazine 0.014mg IV in the following 30 minutes (all used for …	KET 5mg/kg IV during CS-SE (but not at a time of sz)	Not given at a time of sz, no sz reported afterwards in the CS/CS-SE	Discharged 6hrs after KET (no sz reported after KET)	Inappropriate mentation and vocalization (resolved with use of DZ + PB + Acepromazine IV for sedation) (BP post-KET not available)	No obvious change of sz frequency after discharge ; died during onset of RSE 1 month after	BG: 355 ; CBC/Chemistry: BG 332, Phos 8.2 ; BP: 82mmHg, 100
15	4.5YO (49kgs) MN Doberman Pinscher	Idiopathic epilepsy	PB 5mg/kg PO q12hrs, LEV 61.2mg/kg PO q8hrs, CZ 1mg/kg PO q6hrs for 24-48hrs after a sz (on it at time of presentation), DZ 1mg/kg rectally in case of seizure (on it at time of presentation)	CS, CS-SE and SE of generalized tonic-clonic sz and focal motor sz - CS with period of SE of generalized tonic-clonic sz and focal motor sz for 48hrs prior to presentation (>10 per 24hrs) with CS-SE for 45minutes prior to presentation (on CZ 1mg/kg PO q6hrs and DZ 1mg/kg rectally on presentation) ; on presentation received DZ 0.5mg/kg IV + KET 5mg/kg IV which terminated sz ; another sz 15hrs afte…	(on CZ 1mg/kg PO q6hrs and DZ 1mg/kg rectally on presentation) ; DZ 0.5mg/kg IV + KET 5mg/kg IV which terminated sz ; another sz 15hrs after and received CZ 1.25mg/kg PO + LEV 61.2mg/kg IV + DZ 0.5mg/kg IV + KET 5mg/kg IV ; no more sz for 6hrs and was discharged	1st KET 5mg/kg IV + DZ 0.5mg/kg IV during CS-SE ; 2nd KET 5mg/kg IV + DZ 0.5mg/kg IV + LEV 61.2mg/kg IV + CZ 1.25mg/kg PO during CS-SE	1st bolus decrease of sz frequency but persistent sz afterwards (within the CS event) ; 2nd bolus terminated CS-SE	Discharged 21hrs after 1st KET, 6hrs after 2nd KET (no sz reported after 2nd KET)	None, unable to assess for sedation as mentation already affected due to sz (BP post-KET not available)	No obvious change of sz frequency after discharge	BP: 110 mm Hg ; BG: 100 mg/dl
